# Supplementary material for: Naïve-like pluripotency to pave the way for saving the northern white rhinoceros from extinction
Source: Sci Rep. 2022 Mar 8;12:3100. doi: 10.1038/s41598-022-07059-w (PMC8904600; doi:10.1038/s41598-022-07059-w)
Supplement: Supplementary file 2 — Supplementary Information 2. [file 41598_2022_7059_MOESM2_ESM.xlsx]

## Sheet: Sheet1
Title	Naïve-like pluripotency to pave the way for saving the northern white rhinoceros from extinction
Author list	Vera Zywitza, Ejona Rusha, Dmitry Shaposhnikov, Jorge Ruiz-Orera, Narasimha Telugu, Valentyna Rishko, Masafumi Hayashi, Geert Michel, Lars Wittler, Jan Stejskal, Susanne Holtze, Frank Göritz, Robert Hermes, Jichang Wang, Zsuzsanna Izsvak, Silvia Colleoni, Giovanna Lazzari, Cesare Galli, Thomas B. Hildebrandt, Katsuhiko Hayashi, Sebastian Diecke, Micha Drukker
Supplementary Table T3	Overview of published RNA-sequencing datasets obtained from human and mouse ESCs, cultured in naïve and primed conditions.
sample_id	type	species	cell type	cell line	sex	condition	protocol	accession	accession2	publication	author list	title of publication
ERR361241	SINGLE/no	human	ESC	H1	male	primed	TeSR1	E-MTAB-2031	SAMEA2234722	Chan et al., 2013	Yun-Shen Chan, Jonathan Göke, Jia-Hui Ng, Xinyi Lu, Kevin Andrew Uy Gonzales, Cheng-Peow Tan, Wei-Quan Tng, Zhong-Zhi Hong, Yee-Siang Lim, Huck-Hui Ng	Induction of a human pluripotent state with distinct regulatory circuitry that resembles preimplantation epiblast
ERR361245	SINGLE/no	human	ESC	H1	male	primed	TeSR1	E-MTAB-2031	SAMEA2234722	Chan et al., 2013	Yun-Shen Chan, Jonathan Göke, Jia-Hui Ng, Xinyi Lu, Kevin Andrew Uy Gonzales, Cheng-Peow Tan, Wei-Quan Tng, Zhong-Zhi Hong, Yee-Siang Lim, Huck-Hui Ng	Induction of a human pluripotent state with distinct regulatory circuitry that resembles preimplantation epiblast
ERR361243	SINGLE/no	human	ESC	H1	male	primed	TeSR1	E-MTAB-2031	SAMEA2234722	Chan et al., 2013	Yun-Shen Chan, Jonathan Göke, Jia-Hui Ng, Xinyi Lu, Kevin Andrew Uy Gonzales, Cheng-Peow Tan, Wei-Quan Tng, Zhong-Zhi Hong, Yee-Siang Lim, Huck-Hui Ng	Induction of a human pluripotent state with distinct regulatory circuitry that resembles preimplantation epiblast
ERR361242	SINGLE/no	human	ESC	H1	male	naive	3iL in TeSR1	E-MTAB-2031	SAMEA2234721	Chan et al., 2013	Yun-Shen Chan, Jonathan Göke, Jia-Hui Ng, Xinyi Lu, Kevin Andrew Uy Gonzales, Cheng-Peow Tan, Wei-Quan Tng, Zhong-Zhi Hong, Yee-Siang Lim, Huck-Hui Ng	Induction of a human pluripotent state with distinct regulatory circuitry that resembles preimplantation epiblast
ERR361240	SINGLE/no	human	ESC	H1	male	naive	3iL in TeSR1	E-MTAB-2031	SAMEA2234721	Chan et al., 2013	Yun-Shen Chan, Jonathan Göke, Jia-Hui Ng, Xinyi Lu, Kevin Andrew Uy Gonzales, Cheng-Peow Tan, Wei-Quan Tng, Zhong-Zhi Hong, Yee-Siang Lim, Huck-Hui Ng	Induction of a human pluripotent state with distinct regulatory circuitry that resembles preimplantation epiblast
ERR361244	SINGLE/no	human	ESC	H1	male	naive	3iL in TeSR1	E-MTAB-2031	SAMEA2234721	Chan et al., 2013	Yun-Shen Chan, Jonathan Göke, Jia-Hui Ng, Xinyi Lu, Kevin Andrew Uy Gonzales, Cheng-Peow Tan, Wei-Quan Tng, Zhong-Zhi Hong, Yee-Siang Lim, Huck-Hui Ng	Induction of a human pluripotent state with distinct regulatory circuitry that resembles preimplantation epiblast
SRR8257164	SINGLE/reverse	human	ESC	H9	female	primed	E8 medium	GSM3494501		Rostovskaya et al., 2019	Maria Rostovskaya, Giuliano G. Stirparo, Austin Smith	Capacitation of human naïve pluripotent stem cells for multi-lineage differentiation
SRR8257165	SINGLE/reverse	human	ESC	H9	female	primed	E8 medium	GSM3494502		Rostovskaya et al., 2019	Maria Rostovskaya, Giuliano G. Stirparo, Austin Smith	Capacitation of human naïve pluripotent stem cells for multi-lineage differentiation
SRR8257166	SINGLE/reverse	human	ESC	H9	female	primed	E8 medium	GSM3494503		Rostovskaya et al., 2019	Maria Rostovskaya, Giuliano G. Stirparo, Austin Smith	Capacitation of human naïve pluripotent stem cells for multi-lineage differentiation
SRR8257116	SINGLE/reverse	human	ESC	HNES1	male	naive	N2B27, XAV939	GSM3494453		Rostovskaya et al., 2019	Maria Rostovskaya, Giuliano G. Stirparo, Austin Smith	Capacitation of human naïve pluripotent stem cells for multi-lineage differentiation
SRR8257124	SINGLE/reverse	human	ESC	HNES1	male	naive	N2B27, XAV939	GSM3494461		Rostovskaya et al., 2019	Maria Rostovskaya, Giuliano G. Stirparo, Austin Smith	Capacitation of human naïve pluripotent stem cells for multi-lineage differentiation
SRR8257132	SINGLE/reverse	human	ESC	HNES1	male	naive	N2B27, XAV939	GSM3494469		Rostovskaya et al., 2019	Maria Rostovskaya, Giuliano G. Stirparo, Austin Smith	Capacitation of human naïve pluripotent stem cells for multi-lineage differentiation
SRR8257140	SINGLE/reverse	human	ESC	cR-H9-EOS	female	naive	N2B27, XAV939	GSM3494477		Rostovskaya et al., 2019	Maria Rostovskaya, Giuliano G. Stirparo, Austin Smith	Capacitation of human naïve pluripotent stem cells for multi-lineage differentiation
SRR8257148	SINGLE/reverse	human	ESC	cR-H9-EOS	female	naive	N2B27, XAV939	GSM3494485		Rostovskaya et al., 2019	Maria Rostovskaya, Giuliano G. Stirparo, Austin Smith	Capacitation of human naïve pluripotent stem cells for multi-lineage differentiation
SRR8257156	SINGLE/reverse	human	ESC	cR-H9-EOS	female	naive	N2B27, XAV939	GSM3494493		Rostovskaya et al., 2019	Maria Rostovskaya, Giuliano G. Stirparo, Austin Smith	Capacitation of human naïve pluripotent stem cells for multi-lineage differentiation
ERR590408	PAIRED/reverse	human	ESC	H9	female	primed	KSR+FGF2	E_MTAB-2857:H9_R1		Takashima et al., 2014	Yasuhiro Takashima, Ge Guo, Remco Loos, Jennifer Nichols, Gabriella Ficz, Felix Krueger, David Oxley, Fatima Santos, James Clarke, William Mansfield, Wolf Reik, Paul Bertone, Austin Smith	Resetting transcription factor control circuitry toward ground-state pluripotency in human
ERR590410	PAIRED/reverse	human	ESC	H9	female	primed	KSR+FGF2	E_MTAB-2857:H9_R2		Takashima et al., 2014	Yasuhiro Takashima, Ge Guo, Remco Loos, Jennifer Nichols, Gabriella Ficz, Felix Krueger, David Oxley, Fatima Santos, James Clarke, William Mansfield, Wolf Reik, Paul Bertone, Austin Smith	Resetting transcription factor control circuitry toward ground-state pluripotency in human
ERR590401	PAIRED/reverse	human	ESC	H9	female	primed	KSR+FGF2	E_MTAB-2857:H9_R3		Takashima et al., 2014	Yasuhiro Takashima, Ge Guo, Remco Loos, Jennifer Nichols, Gabriella Ficz, Felix Krueger, David Oxley, Fatima Santos, James Clarke, William Mansfield, Wolf Reik, Paul Bertone, Austin Smith	Resetting transcription factor control circuitry toward ground-state pluripotency in human
ERR590400	PAIRED/reverse	human	ESC	H9	female	naive	T2iLGO	E_MTAB-2857:H9_reset_R1		Takashima et al., 2014	Yasuhiro Takashima, Ge Guo, Remco Loos, Jennifer Nichols, Gabriella Ficz, Felix Krueger, David Oxley, Fatima Santos, James Clarke, William Mansfield, Wolf Reik, Paul Bertone, Austin Smith	Resetting transcription factor control circuitry toward ground-state pluripotency in human
ERR590398	PAIRED/reverse	human	ESC	H9	female	naive	T2iLGO	E_MTAB-2857:H9_reset_R2		Takashima et al., 2014	Yasuhiro Takashima, Ge Guo, Remco Loos, Jennifer Nichols, Gabriella Ficz, Felix Krueger, David Oxley, Fatima Santos, James Clarke, William Mansfield, Wolf Reik, Paul Bertone, Austin Smith	Resetting transcription factor control circuitry toward ground-state pluripotency in human
ERR590399	PAIRED/reverse	human	ESC	H9	female	naive	T2iLGO	E_MTAB-2857:H9_reset_R3		Takashima et al., 2014	Yasuhiro Takashima, Ge Guo, Remco Loos, Jennifer Nichols, Gabriella Ficz, Felix Krueger, David Oxley, Fatima Santos, James Clarke, William Mansfield, Wolf Reik, Paul Bertone, Austin Smith	Resetting transcription factor control circuitry toward ground-state pluripotency in human
SRR9641437	SINGLE/reverse	mouse	ESC	E14Tg2a	unknown	naive	2iL	GSM3927402		Atlasi et al., 2020	Yaser Atlasi, Seyed Mehdi Jafarnejad, Christos G. Gkogkas, Michiel Vermeulen, Nahum Sonenberg, Hendrik G. Stunnenberg	The translational landscape of ground state pluripotency
SRR9641438	SINGLE/reverse	mouse	ESC	E14Tg2a	unknown	naive	2iL	GSM3927403		Atlasi et al., 2020	Yaser Atlasi, Seyed Mehdi Jafarnejad, Christos G. Gkogkas, Michiel Vermeulen, Nahum Sonenberg, Hendrik G. Stunnenberg	The translational landscape of ground state pluripotency
SRR9641445	SINGLE/reverse	mouse	ESC	E14Tg2a	unknown	naive (SL)	FCS, LIF	GSM3927410		Atlasi et al., 2020	Yaser Atlasi, Seyed Mehdi Jafarnejad, Christos G. Gkogkas, Michiel Vermeulen, Nahum Sonenberg, Hendrik G. Stunnenberg	The translational landscape of ground state pluripotency
SRR9641446	SINGLE/reverse	mouse	ESC	E14Tg2a	unknown	naive (SL)	FCS, LIF	GSM3927411		Atlasi et al., 2020	Yaser Atlasi, Seyed Mehdi Jafarnejad, Christos G. Gkogkas, Michiel Vermeulen, Nahum Sonenberg, Hendrik G. Stunnenberg	The translational landscape of ground state pluripotency
SRR9641453	SINGLE/reverse	mouse	EpiLSCs	E14Tg2a	unknown	primed	Activin A, FGF2, KSR	GSM3927418		Atlasi et al., 2020	Yaser Atlasi, Seyed Mehdi Jafarnejad, Christos G. Gkogkas, Michiel Vermeulen, Nahum Sonenberg, Hendrik G. Stunnenberg	The translational landscape of ground state pluripotency
SRR9641454	SINGLE/reverse	mouse	EpiLSCs	E14Tg2a	unknown	primed	Activin A, FGF2, KSR	GSM3927419		Atlasi et al., 2020	Yaser Atlasi, Seyed Mehdi Jafarnejad, Christos G. Gkogkas, Michiel Vermeulen, Nahum Sonenberg, Hendrik G. Stunnenberg	The translational landscape of ground state pluripotency
SRR5819483	PAIRED/no	mouse	ESC	unknown	female	naive (SL)	FCS	GSM2700719		Dirks et al., 2019	René A. M. Dirks, Guido van Mierlo, Hindrik H. D. Kerstens, Andreia S. Bernardo, Julianna Kobolák, István Bock, Julien Maruotti, Roger A. Pedersen, András Dinnyés, Martijn A. Huynen, Alice Jouneau, Hendrik Marks	Allele-specific RNA-seq expression profiling of imprinted genes in mouse isogenic pluripotent states
SRR5819484	PAIRED/no	mouse	ESC	unknown	female	naive (SL)	FCS	GSM2700720		Dirks et al., 2019	René A. M. Dirks, Guido van Mierlo, Hindrik H. D. Kerstens, Andreia S. Bernardo, Julianna Kobolák, István Bock, Julien Maruotti, Roger A. Pedersen, András Dinnyés, Martijn A. Huynen, Alice Jouneau, Hendrik Marks	Allele-specific RNA-seq expression profiling of imprinted genes in mouse isogenic pluripotent states
SRR5819494	SINGLE/no	mouse	EpiSC	unknown	female	primed	Activin A, FGF2	GSM2700727		Dirks et al., 2019	René A. M. Dirks, Guido van Mierlo, Hindrik H. D. Kerstens, Andreia S. Bernardo, Julianna Kobolák, István Bock, Julien Maruotti, Roger A. Pedersen, András Dinnyés, Martijn A. Huynen, Alice Jouneau, Hendrik Marks	Allele-specific RNA-seq expression profiling of imprinted genes in mouse isogenic pluripotent states
SRR5819495	SINGLE/no	mouse	EpiSC	unknown	female	primed	Activin A, FGF2	GSM2700728		Dirks et al., 2019	René A. M. Dirks, Guido van Mierlo, Hindrik H. D. Kerstens, Andreia S. Bernardo, Julianna Kobolák, István Bock, Julien Maruotti, Roger A. Pedersen, András Dinnyés, Martijn A. Huynen, Alice Jouneau, Hendrik Marks	Allele-specific RNA-seq expression profiling of imprinted genes in mouse isogenic pluripotent states
SRR5819496	SINGLE/reverse	mouse	EpiSC	unknown	female	primed	Activin A, FGF2	GSM2700729		Dirks et al., 2019	René A. M. Dirks, Guido van Mierlo, Hindrik H. D. Kerstens, Andreia S. Bernardo, Julianna Kobolák, István Bock, Julien Maruotti, Roger A. Pedersen, András Dinnyés, Martijn A. Huynen, Alice Jouneau, Hendrik Marks	Allele-specific RNA-seq expression profiling of imprinted genes in mouse isogenic pluripotent states
SRR1274699	PAIRED/no	mouse	ESC	ESF122	unknown	naive (SL)	KSR + LIF	GSM1382094		Factor et al., 2014	Daniel C. Factor, Olivia Corradin, Gabriel E. Zentner, Alina Saiakhova, Lingyun Song, Josh G. Chenoweth, Ronald D. McKay, Gregory E. Crawford, Peter C. Scacheri, Paul J. Tesar	Epigenomic comparison reveals activation of ‘‘seed’’ enhancers during transition from naive to primed pluripotency
SRR1274700	PAIRED/no	mouse	ESC	ESF122	unknown	naive (SL)	KSR + LIF	GSM1382095		Factor et al., 2014	Daniel C. Factor, Olivia Corradin, Gabriel E. Zentner, Alina Saiakhova, Lingyun Song, Josh G. Chenoweth, Ronald D. McKay, Gregory E. Crawford, Peter C. Scacheri, Paul J. Tesar	Epigenomic comparison reveals activation of ‘‘seed’’ enhancers during transition from naive to primed pluripotency
SRR1274701	PAIRED/no	mouse	ESC	ESF122	unknown	naive (SL)	KSR + LIF	GSM1382096		Factor et al., 2014	Daniel C. Factor, Olivia Corradin, Gabriel E. Zentner, Alina Saiakhova, Lingyun Song, Josh G. Chenoweth, Ronald D. McKay, Gregory E. Crawford, Peter C. Scacheri, Paul J. Tesar	Epigenomic comparison reveals activation of ‘‘seed’’ enhancers during transition from naive to primed pluripotency
SRR1274702	PAIRED/no	mouse	ESC	ESF122	unknown	naive (SL)	KSR + LIF	GSM1382097		Factor et al., 2014	Daniel C. Factor, Olivia Corradin, Gabriel E. Zentner, Alina Saiakhova, Lingyun Song, Josh G. Chenoweth, Ronald D. McKay, Gregory E. Crawford, Peter C. Scacheri, Paul J. Tesar	Epigenomic comparison reveals activation of ‘‘seed’’ enhancers during transition from naive to primed pluripotency
SRR1274703	PAIRED/no	mouse	ESC	EpiSC9	unknown	primed	KSR + FGF2	GSM1382098		Factor et al., 2014	Daniel C. Factor, Olivia Corradin, Gabriel E. Zentner, Alina Saiakhova, Lingyun Song, Josh G. Chenoweth, Ronald D. McKay, Gregory E. Crawford, Peter C. Scacheri, Paul J. Tesar	Epigenomic comparison reveals activation of ‘‘seed’’ enhancers during transition from naive to primed pluripotency
SRR1274704	PAIRED/no	mouse	ESC	EpiSC9	unknown	primed	KSR + FGF2	GSM1382099		Factor et al., 2014	Daniel C. Factor, Olivia Corradin, Gabriel E. Zentner, Alina Saiakhova, Lingyun Song, Josh G. Chenoweth, Ronald D. McKay, Gregory E. Crawford, Peter C. Scacheri, Paul J. Tesar	Epigenomic comparison reveals activation of ‘‘seed’’ enhancers during transition from naive to primed pluripotency
SRR1274705	PAIRED/no	mouse	ESC	EpiSC9	unknown	primed	KSR + FGF2	GSM1382100		Factor et al., 2014	Daniel C. Factor, Olivia Corradin, Gabriel E. Zentner, Alina Saiakhova, Lingyun Song, Josh G. Chenoweth, Ronald D. McKay, Gregory E. Crawford, Peter C. Scacheri, Paul J. Tesar	Epigenomic comparison reveals activation of ‘‘seed’’ enhancers during transition from naive to primed pluripotency
SRR1274706	PAIRED/no	mouse	ESC	EpiSC9	unknown	primed	KSR + FGF2	GSM1382101		Factor et al., 2014	Daniel C. Factor, Olivia Corradin, Gabriel E. Zentner, Alina Saiakhova, Lingyun Song, Josh G. Chenoweth, Ronald D. McKay, Gregory E. Crawford, Peter C. Scacheri, Paul J. Tesar	Epigenomic comparison reveals activation of ‘‘seed’’ enhancers during transition from naive to primed pluripotency
ERR590397	PAIRED/reverse	mouse	ESC	E14tg2A	unknown	naive	N2B27, PD03, LIF	E_MTAB-2857:mES_PDL_R3		Takashima et al., 2014	Yasuhiro Takashima, Ge Guo, Remco Loos, Jennifer Nichols, Gabriella Ficz, Felix Krueger, David Oxley, Fatima Santos, James Clarke, William Mansfield, Wolf Reik, Paul Bertone, Austin Smith	Resetting transcription factor control circuitry toward ground-state pluripotency in human
ERR590405	PAIRED/reverse	mouse	ESC	E14tg2A	unknown	naive	N2B27, PD03, LIF	E_MTAB-2857:mES_PDL_R2		Takashima et al., 2014	Yasuhiro Takashima, Ge Guo, Remco Loos, Jennifer Nichols, Gabriella Ficz, Felix Krueger, David Oxley, Fatima Santos, James Clarke, William Mansfield, Wolf Reik, Paul Bertone, Austin Smith	Resetting transcription factor control circuitry toward ground-state pluripotency in human
ERR590407	PAIRED/reverse	mouse	ESC	E14tg2A	unknown	naive	N2B27, PD03, LIF	E_MTAB-2857:mES_PDL_R1		Takashima et al., 2014	Yasuhiro Takashima, Ge Guo, Remco Loos, Jennifer Nichols, Gabriella Ficz, Felix Krueger, David Oxley, Fatima Santos, James Clarke, William Mansfield, Wolf Reik, Paul Bertone, Austin Smith	Resetting transcription factor control circuitry toward ground-state pluripotency in human
ERR590403	PAIRED/reverse	mouse	ESC	E14tg2A	unknown	naive	N2B27, PD03, CHIR, LIF	E_MTAB-2857:mES_t2iL_R1		Takashima et al., 2014	Yasuhiro Takashima, Ge Guo, Remco Loos, Jennifer Nichols, Gabriella Ficz, Felix Krueger, David Oxley, Fatima Santos, James Clarke, William Mansfield, Wolf Reik, Paul Bertone, Austin Smith	Resetting transcription factor control circuitry toward ground-state pluripotency in human
ERR590404	PAIRED/reverse	mouse	ESC	E14tg2A	unknown	naive	N2B27, PD03, CHIR, LIF	E_MTAB-2857:mES_t2iL_R2		Takashima et al., 2014	Yasuhiro Takashima, Ge Guo, Remco Loos, Jennifer Nichols, Gabriella Ficz, Felix Krueger, David Oxley, Fatima Santos, James Clarke, William Mansfield, Wolf Reik, Paul Bertone, Austin Smith	Resetting transcription factor control circuitry toward ground-state pluripotency in human
ERR590409	PAIRED/reverse	mouse	ESC	E14tg2A	unknown	naive	N2B27, PD03, CHIR, LIF	E_MTAB-2857:mES_t2iL_R3		Takashima et al., 2014	Yasuhiro Takashima, Ge Guo, Remco Loos, Jennifer Nichols, Gabriella Ficz, Felix Krueger, David Oxley, Fatima Santos, James Clarke, William Mansfield, Wolf Reik, Paul Bertone, Austin Smith	Resetting transcription factor control circuitry toward ground-state pluripotency in human
ERR590396	PAIRED/reverse	mouse	ESC	E14tg2A	unknown	naive	N2B27, T2iL, GO	E_MTAB-2857:mES_t2iL+Go_R2		Takashima et al., 2014	Yasuhiro Takashima, Ge Guo, Remco Loos, Jennifer Nichols, Gabriella Ficz, Felix Krueger, David Oxley, Fatima Santos, James Clarke, William Mansfield, Wolf Reik, Paul Bertone, Austin Smith	Resetting transcription factor control circuitry toward ground-state pluripotency in human
ERR590402	PAIRED/reverse	mouse	ESC	E14tg2A	unknown	naive	N2B27, T2iL, GO	E_MTAB-2857:mES_t2iL+Go_R1		Takashima et al., 2014	Yasuhiro Takashima, Ge Guo, Remco Loos, Jennifer Nichols, Gabriella Ficz, Felix Krueger, David Oxley, Fatima Santos, James Clarke, William Mansfield, Wolf Reik, Paul Bertone, Austin Smith	Resetting transcription factor control circuitry toward ground-state pluripotency in human
ERR590406	PAIRED/reverse	mouse	ESC	E14tg2A	unknown	naive	N2B27, T2iL, GO	E_MTAB-2857:mES_t2iL+Go_R3		Takashima et al., 2014	Yasuhiro Takashima, Ge Guo, Remco Loos, Jennifer Nichols, Gabriella Ficz, Felix Krueger, David Oxley, Fatima Santos, James Clarke, William Mansfield, Wolf Reik, Paul Bertone, Austin Smith	Resetting transcription factor control circuitry toward ground-state pluripotency in human
